# Supplementary material for: Gut microbiota changes in postmenopausal women with low bone density linked to serum amino acid metabolism
Source: Front Cell Infect Microbiol. 2025 Jul 9;15:1627519. doi: 10.3389/fcimb.2025.1627519 (PMC12283679; doi:10.3389/fcimb.2025.1627519)
Supplement: Supplementary file 2 [file Table2.xlsx]

## Sheet: 47-60 years old
Genus	HBMD_median	LBMD_median	Significant taxa
Bacteroides	457.5	842	*
Barnesiella	3.5	10	*
Clostridia_UCG-014	15	45	*
Flavonifractor	1	2	*
Oscillibacter	2	4	*
Prevotella	28.5	56	*
Sutterella	4	7	*
Butyricimonas	0	2	*
Christensenellaceae_R-7_group	32	62	*
Family_XIII_AD3011_group	4	7	*
Odoribacter	1	4	*
Parabacteroides	12.5	26	*
Phascolarctobacterium	3	6	*
UBA1819	1	2	*
UCG-002	50	105	*
UCG-010	2	8	*
[Bacteroides]_pectinophilus_group	0	0
[Clostridium]_innocuum_group	0	0
[Clostridium]_methylpentosum_group	0	0
[Eubacterium]_brachy_group	0	0
[Eubacterium]_coprostanoligenes_group	89	99
[Eubacterium]_eligens_group	21.5	17
[Eubacterium]_hallii_group	183.5	136
[Eubacterium]_ruminantium_group	4.5	12
[Eubacterium]_siraeum_group	5	7
[Eubacterium]_ventriosum_group	10	8
[Eubacterium]_xylanophilum_group	6.5	11
[Ruminococcus]_gauvreauii_group	70.5	23
[Ruminococcus]_gnavus_group	0	0
[Ruminococcus]_torques_group	148.5	98
Acidaminococcus	0	0
Actinomyces	0	0
Adlercreutzia	0	0
Agathobacter	271	98
Akkermansia	4	5
Alistipes	30.5	65
Allisonella	0	0
Alloprevotella	0	0
Anaeroplasma	0	0
Anaerostipes	112.5	75
Angelakisella	0	0
Bacillus	0	0
Bifidobacterium	44	44
Bilophila	2	2
Blautia	1279.5	1078
Butyricicoccus	32	27
Butyrivibrio	0	0
CAG-352	10	9
CAG-56	16	4
Candidatus_Soleaferrea	0	0
Catenibacterium	0	1
Clostridia_vadinBB60_group	0	0
Clostridium_sensu_stricto_1	51.5	21
Colidextribacter	6	6
Collinsella	13	8
Coprobacillus	0	0
Coprobacter	0	0
Coprococcus	142.5	125
Defluviitaleaceae_UCG-011	0	0
Desulfovibrio	0	0
Dialister	13	15
Dorea	253.5	153
DTU089	0	0
Eggerthella	0	0
Eisenbergiella	0	0
Enterococcus	14	6
Enterorhabdus	0	0
Erysipelatoclostridium	0	0
Erysipelotrichaceae_UCG-003	58	18
Escherichia-Shigella	31	35
Faecalibacterium	359	262
Family_XIII_UCG-001	2.5	1
Fournierella	0	0
Fusicatenibacter	178	64
Fusobacterium	0	0
Gastranaerophilales	0	0
GCA-900066575	2	1
Gemella	0	0
Gordonibacter	0	0
Holdemanella	2	4
Holdemania	0	0
Howardella	0	0
Hungatella	0	0
Incertae_Sedis	12.5	10
Intestinibacter	5	6
Intestinimonas	0	0
Izemoplasmatales	0	0
Lachnoclostridium	11	16
Lachnospira	19	17
Lachnospiraceae_FCS020_group	14	9
Lachnospiraceae_ND3007_group	17	11
Lachnospiraceae_NK4A136_group	23	17
Lachnospiraceae_NK4B4_group	0	0
Lachnospiraceae_UCG-001	2	1
Lachnospiraceae_UCG-003	0	0
Lachnospiraceae_UCG-004	8	9
Lachnospiraceae_UCG-008	2	2
Lachnospiraceae_UCG-010	5	7
Lactobacillus	2	1
Lactococcus	0	0
Leuconostoc	0	0
Listeria	0	0
Marvinbryantia	13	6
Megamonas	0	0
Megasphaera	0	0
Mitsuokella	0	0
Mogibacterium	0	0
Monoglobus	19.5	27
Moryella	1	2
Muribaculaceae	0	0
Negativibacillus	0	0
NK4A214_group	19.5	33
Paludicola	0	0
Paraprevotella	5.5	8
Parasutterella	0	0
Peptococcus	0	0
RF39	20	28
Romboutsia	30	8
Roseburia	134	117
Rothia	0	0
Ruminococcus	93	108
Sarcina	0	0
Senegalimassilia	0	0
Slackia	0	0
Solobacterium	0	0
Staphylococcus	0	0
Streptococcus	31	16
Subdoligranulum	159.5	143
Succinivibrio	0	0
Terrisporobacter	0	0
Turicibacter	0	0
Tyzzerella	0	0
UCG-003	5	8
UCG-004	0	0
UCG-005	25.5	39
UCG-009	0	0
uncultured	0	0
vadinBE97	0	0
Veillonella	1	1
Victivallis	0	0
Weissella	0	0

## Sheet: 61-65 years old
Genus	HBMD_median	LBMD_median	Significant taxa
Bacteroides	404	578.5	*
Oscillibacter	1	2.5	*
Paraprevotella	6	9	*
Sutterella	1	3.5	*
Veillonella	1	2	*
[Eubacterium]_hallii_group	80	156.5	*
Flavonifractor	1	2	*
Intestinibacter	3	6.5	*
Marvinbryantia	7	11	*
Monoglobus	13	23	*
UCG-010	1	3	*
[Bacteroides]_pectinophilus_group	0	0
[Clostridium]_innocuum_group	0	0
[Clostridium]_methylpentosum_group	0	0
[Eubacterium]_brachy_group	0	0
[Eubacterium]_coprostanoligenes_group	94	82
[Eubacterium]_eligens_group	25	11.5
[Eubacterium]_ruminantium_group	4	6
[Eubacterium]_siraeum_group	7	7.5
[Eubacterium]_ventriosum_group	6	4.5
[Eubacterium]_xylanophilum_group	10	4
[Ruminococcus]_gauvreauii_group	28	15.5
[Ruminococcus]_gnavus_group	1	0
[Ruminococcus]_torques_group	84	69
Actinomyces	0	0
Adlercreutzia	0	0
Agathobacter	216	195.5
Akkermansia	6	3
Alistipes	36	38
Allisonella	0	0
Alloprevotella	0	0
Anaeroplasma	0	0
Anaerostipes	52	92
Angelakisella	0	0
Bacillus	0	0
Barnesiella	6	3.5
Bifidobacterium	33	28.5
Bilophila	0	3.5
Blautia	727	1193.5
Butyricicoccus	25	25
Butyricimonas	1	1.5
Butyrivibrio	0	0
CAG-352	8	12
CAG-56	5	6
Candidatus_Soleaferrea	0	0
Catenibacterium	0	0
Christensenella	0	0
Christensenellaceae_R-7_group	41	33.5
Clostridia_UCG-014	27	14
Clostridia_vadinBB60_group	0	0
Clostridium_sensu_stricto_1	35	23.5
Colidextribacter	3	7
Collinsella	15	9
Coprobacillus	0	0
Coprobacter	0	0
Coprococcus	114	99
Defluviitaleaceae_UCG-011	0	0
Desulfovibrio	0	0
Dialister	9	8.5
Dorea	165	193.5
DTU089	0	0
Eggerthella	0	0
Eisenbergiella	0	0
Enterococcus	7	8
Enterorhabdus	0	0
Erysipelatoclostridium	0	0
Erysipelotrichaceae_UCG-003	47	20
Escherichia-Shigella	31	24.5
Eubacterium	0	0
Faecalibacterium	354	412.5
Faecalitalea	0	0
Family_XIII_AD3011_group	5	5
Family_XIII_UCG-001	4	2
Fournierella	0	0
Fusicatenibacter	67	146.5
Fusobacterium	0	0
Gastranaerophilales	0	0
GCA-900066575	2	3
Gordonibacter	0	0
Holdemanella	1	0
Holdemania	0	0
Howardella	0	0
Hungatella	0	0
Incertae_Sedis	21	14
Intestinimonas	0	0
Izemoplasmatales	0	0
Lachnoclostridium	14	13.5
Lachnospira	25	13
Lachnospiraceae_FCS020_group	5	9.5
Lachnospiraceae_ND3007_group	16	19.5
Lachnospiraceae_NK4A136_group	32	29.5
Lachnospiraceae_NK4B4_group	0	0
Lachnospiraceae_UCG-001	1	0
Lachnospiraceae_UCG-003	0	0
Lachnospiraceae_UCG-004	6	10
Lachnospiraceae_UCG-008	0	0.5
Lachnospiraceae_UCG-010	8	3.5
Lactobacillus	1	0
Lactococcus	0	0
Leuconostoc	0	0
Megamonas	0	0
Megasphaera	0	0
Mogibacterium	0	0
Moryella	2	2
Muribaculaceae	0	0
Negativibacillus	0	0
NK4A214_group	24	14.5
Odoribacter	2	2
Paludicola	0	0
Parabacteroides	13	29.5
Parasutterella	0	0.5
Peptococcus	0	0
Phascolarctobacterium	10	3
Prevotella	35	26.5
Raoultibacter	0	0
RF39	24	20.5
Rikenellaceae_RC9_gut_group	0	0
Romboutsia	13	18.5
Roseburia	162	102.5
Rothia	0	0
Ruminococcus	60	50.5
Sellimonas	0	0
Senegalimassilia	0	0
Slackia	0	0
Solobacterium	0	0
Staphylococcus	0	0
Streptococcus	20	20.5
Subdoligranulum	206	151
Succinivibrio	0	0
Terrisporobacter	0	0
Turicibacter	1	0
Tyzzerella	0	0
UBA1819	3	2
UCG-002	85	63
UCG-003	5	6.5
UCG-004	0	0
UCG-005	36	34.5
UCG-009	0	0
uncultured	0	0
Victivallis	0	0
Weissella	0	0

## Sheet: >65 years old
Genus	HBMD_median	LBMD_median	Significant taxa
Bacteroides	454	648	*
Bifidobacterium	22.5	52	*
Escherichia-Shigella	58	94	*
Sutterella	1	6	*
[Eubacterium]_siraeum_group	5.5	11	*
Alistipes	38.5	62	*
Barnesiella	2	6	*
Bilophila	1	2	*
Enterococcus	8	11	*
Intestinibacter	2	3	*
Odoribacter	2	5	*
RF39	9.5	14	*
UCG-010	1.5	3	*
[Bacteroides]_pectinophilus_group	0	0
[Clostridium]_innocuum_group	0	0
[Clostridium]_methylpentosum_group	0	0
[Eubacterium]_brachy_group	0	0
[Eubacterium]_coprostanoligenes_group	92	113
[Eubacterium]_eligens_group	25.5	30
[Eubacterium]_hallii_group	163	24
[Eubacterium]_ruminantium_group	3	4
[Eubacterium]_ventriosum_group	5.5	4
[Eubacterium]_xylanophilum_group	7	6
[Ruminococcus]_gauvreauii_group	71.5	8
[Ruminococcus]_gnavus_group	0	0
[Ruminococcus]_torques_group	90	55
Acidaminococcus	0	0
Actinomyces	0	0
Adlercreutzia	0	0
Agathobacter	195	130
Akkermansia	6	4
Allisonella	0	0
Alloprevotella	0	0
Anaerostipes	84	22
Anaerotruncus	0	0
Angelakisella	0	0
Atopobium	0	0
Blautia	1109.5	501
Butyricicoccus	25.5	16
Butyricimonas	0	1
Butyrivibrio	0	0
CAG-352	18	10
CAG-56	10	4
Candidatus_Soleaferrea	0	0
Catenibacterium	0	0
Christensenellaceae_R-7_group	34.5	51
Clostridia_UCG-014	28.5	29
Clostridia_vadinBB60_group	0	0
Clostridium_sensu_stricto_1	24.5	13
Colidextribacter	4	5
Collinsella	7	7
Coprobacillus	0	0
Coprobacter	0	0
Coprococcus	138	76
Defluviitaleaceae_UCG-011	0	0
Desulfovibrio	0	0
Dialister	12.5	11
Dorea	206	100
DTU089	0	0
Eggerthella	0	0
Eisenbergiella	0	0
Enterorhabdus	0	0
Erysipelatoclostridium	0	0
Erysipelotrichaceae_UCG-003	33.5	16
Eubacterium	0	0
Faecalibacterium	392	237
Faecalitalea	0	0
Family_XIII_AD3011_group	3.5	5
Family_XIII_UCG-001	2	1
Flavonifractor	2.5	2
Fournierella	0	0
Fusicatenibacter	69	31
Fusobacterium	0	0
Gastranaerophilales	0	0
GCA-900066575	0	1
Gemella	0	0
Gordonibacter	0	0
Granulicatella	0	0
Holdemanella	2	0
Holdemania	0	0
Howardella	0	0
Hungatella	0	0
Incertae_Sedis	13.5	14
Intestinimonas	0	0
Izemoplasmatales	0	0
Lachnoclostridium	17.5	14
Lachnospira	16.5	13
Lachnospiraceae_FCS020_group	7.5	2
Lachnospiraceae_ND3007_group	16	5
Lachnospiraceae_NK4A136_group	32.5	29
Lachnospiraceae_NK4B4_group	0	0
Lachnospiraceae_UCG-001	3	0
Lachnospiraceae_UCG-003	0	0
Lachnospiraceae_UCG-004	7	6
Lachnospiraceae_UCG-008	1.5	0
Lachnospiraceae_UCG-010	10.5	6
Lactobacillus	4.5	1
Lactococcus	0	0
Leuconostoc	0	0
Listeria	0	0
Marvinbryantia	11.5	3
Megamonas	0	0
Megasphaera	0	0
Mitsuokella	0	0
Mogibacterium	0	0
Monoglobus	20	18
Moryella	2	1
Muribaculaceae	0	1
Negativibacillus	0	0
NK4A214_group	26	25
Oscillibacter	1	3
Paludicola	0	0
Parabacteroides	18	24
Paraprevotella	10.5	4
Parasutterella	0	0
Peptococcus	0	0
Phascolarctobacterium	10	6
Prevotella	58	32
Raoultibacter	0	0
Rikenellaceae_RC9_gut_group	0	0
Romboutsia	10.5	5
Roseburia	134.5	95
Rothia	0	0
Ruminococcus	101	70
Sellimonas	0	0
Senegalimassilia	0	0
Slackia	0	0
Solobacterium	0	0
Staphylococcus	0	0
Streptococcus	41	24
Subdoligranulum	155	95
Succinivibrio	0	0
Terrisporobacter	0	0
Turicibacter	0	0
Tyzzerella	0	0
UBA1819	3	2
UCG-002	81.5	95
UCG-003	6.5	6
UCG-005	37.5	44
UCG-009	0	0
uncultured	0	0
vadinBE97	0	0
Veillonella	3	3
Victivallis	0	0
Weissella	0	0
